# Supplementary material for: Adsorption/Desorption Behaviors and SERS Chemical Enhancement of 6-Mercaptopurine on a Nanostructured Gold Surface: The Au20 Cluster Model
Source: Molecules. 2021 Sep 6;26(17):5422. doi: 10.3390/molecules26175422 (PMC8434346; doi:10.3390/molecules26175422)
Supplement: Supplementary file 1 [file molecules-26-05422-s001.zip]

Archive with 1 entries (1 files):
- molecules-1356475-supplementary.pdf
